# Supplementary material for: Controlled ovarian hyperstimulation parameters are not associated with de novo chromosomal abnormality rates and clinical pregnancy outcomes in preimplantation genetic testing
Source: Front Endocrinol (Lausanne). 2023 Jan 12;13:1080843. doi: 10.3389/fendo.2022.1080843 (PMC9877337; doi:10.3389/fendo.2022.1080843)
Supplement: Supplementary file 1 [file Table_1.xlsx]

## Sheet: Data sheet
No. of patient	Maternal Age(year)	Maternal BMI	PGT cycle	Stimulation Protocols	Stimulation Duration(day)	Gonadotropin Dosage(IU)	Maximal E2 levels(pmol/L)	No. of retrieved oocytes	Method of Endometrial Preparation	Endometrial Thickness(mm)	Transfer Day of Blastocyst	Blastocyst Quality	Pregnancy outcome
1	26	28.1	PGD-SR	GnRH agonist	17	3300	11971.5	14	Artificial cycle	10	6	BC	No pregnancy
2	29	19.9	PGD-SR	GnRH agonist	11	1387	4796.69	8	Artificial cycle	11	6	AB	Live birth
3	31	20.2	PGD-SR	GnRH agonist	12	1025	36700	40	Natural cycle	9.9	5	BA	No pregnancy
4	27	24.4	PGD-SR	GnRH agonist	13	2925	3569	10	Artificial cycle	7.8	5	BC	Live birth
5	30	21.2	PGD-SR	GnRH agonist	11	1500	13696.4	25	Natural cycle	9.6	5	AA	Live birth
6	31	20.7	PGD-SR	GnRH agonist	12	2887	5267	10	Natural cycle	8.5	5	AA	Live birth
7	28	24.6	PGD-SR	GnRH agonist	18	2787	6943	13	Artificial cycle	8.4	6	BC	No pregnancy
8	29	25.5	PGD-SR	GnRH agonist	14	1850	11596	15	Artificial cycle	8.6	6	BC	No pregnancy
9	28	20.7	PGD-SR	GnRH agonist	12	762	11872.4	13	Stimulation cycle	9	5	BC	No pregnancy
10	26	25.6	PGD-SR	GnRH agonist	11	1450	7105.12	13	Stimulation cycle	12	6	BB	Miscarriage
11	34	20.7	PGD-SR	GnRH agonist	12	1625	16104	30	Artificial cycle	9	6	BC	Live birth
12	28	24.7	PGD-SR	GnRH agonist	18	2787	6943	13	Artificial cycle	9.2	6	AC	Live birth
13	26	32.9	PGD-SR	GnRH agonist	16	2225	9175	13	Stimulation cycle	10	6	BC	No pregnancy
14	33	20.8	PGD-SR	GnRH agonist	13	2925	10815.5	18	Natural cycle	8.6	5	BC	No pregnancy
15	43	25	PGD-SR	GnRH agonist	14	3862	5102	15	Stimulation cycle	12	6	BB	No pregnancy
16	27	25.4	PGD-SR	GnRH agonist	14	1325	6657.38	12	Artificial cycle	8.1	5	BB	No pregnancy
17	29	21.5	PGD-SR	GnRH agonist	12	2400	6641	17	Natural cycle	10.2	5	BC	No pregnancy
18	25	24.6	PGD-SR	GnRH agonist	11	800	12081.6	17	Stimulation cycle	7.9	5	BB	Live birth
19	28	25.4	PGD-SR	GnRH agonist	13	1575	4766	16	Artificial cycle	10	5	BA	Live birth
20	30	24	PGD-SR	GnRH agonist	16	2625	8354	19	Artificial cycle	9	5	BC	Live birth
21	51	28.4	PGD-SR	PPOS	12	3950	4626	7	Natural cycle	12	6	BB	Live birth
22	32	26.7	PGD-SR	GnRH agonist	12	3000	11068.7	12	Artificial cycle	8	5	BA	Miscarriage
23	29	24.7	PGD-SR	GnRH agonist	11	1650	7667	36	Stimulation cycle	7.4	6	BC	Miscarriage
24	29	25.5	PGD-SR	GnRH agonist	13	3375	9524	11	Artificial cycle	9	5	BB	Live birth
25	34	29.6	PGD-SR	PPOS	12	3525	18069	15	Natural cycle	9.7	5	BB	Live birth
26	25	24.2	PGD-SR	GnRH agonist	13	2050	9861.29	11	Stimulation cycle	9.6	5	BB	Live birth
27	27	26.2	PGD-SR	GnRH agonist	14	1325	6657.38	12	Artificial cycle	8.2	5	BC	No pregnancy
28	25	26.4	PGD-SR	GnRH agonist	14	2675	4774	7	Stimulation cycle	10.7	6	BC	No pregnancy
29	26	29.1	PGD-SR	GnRH agonist	13	4575	7908.85	19	Artificial cycle	9	6	BC	No pregnancy
30	26	26.4	PGD-SR	GnRH agonist	12	1800	5549	14	Artificial cycle	9.8	6	BB	Live birth
31	29	21.5	PGD-SR	GnRH agonist	12	2400	6641	17	Natural cycle	12	6	BC	No pregnancy
32	32	21.7	PGD-SR	GnRH agonist	14	4575	7149.16	14	Artificial cycle	9	6	BC	No pregnancy
33	27	19.9	PGD-SR	GnRH agonist	13	1625	24369	22	Artificial cycle	8.3	6	BC	Live birth
34	28	21.5	PGD-SR	GnRH agonist	13	2600	11283	13	Natural cycle	10	5	BC	Live birth
35	30	25.5	PGD-SR	GnRH agonist	11	3825	2727	10	Artificial cycle	8	5	BB	No pregnancy
36	30	21.2	PGD-SR	GnRH agonist	11	1650	10063	27	Natural cycle	14	5	BB	Live birth
37	29	22.7	PGD-SR	GnRH agonist	14	2450	14645	13	Artificial cycle	11	5	BB	Live birth
38	31	19.6	PGD-SR	GnRH agonist	12	1025	36700	40	Artificial cycle	9.6	5	BC	Miscarriage
39	18	21.5	PGD-SR	GnRH agonist	12	1275	13841	18	Natural cycle	8.5	5	BB	Live birth
40	28	20.9	PGD-SR	GnRH agonist	11	1025	20218	23	Stimulation cycle	8.5	5	BC	Live birth
41	30	23.5	PGD-SR	GnRH agonist	15	2025	9557	18	Natural cycle	7.5	5	AB	No pregnancy
42	26	26	PGD-SR	GnRH agonist	13	1400	9740.18	24	Artificial cycle	7	5	BC	No pregnancy
43	28	24.5	PGD-SR	GnRH agonist	14	1675	7163.22	25	Natural cycle	11	5	BA	Live birth
44	25	27	PGD-SR	GnRH agonist	13	4050	6597	8	Natural cycle	10	6	BC	No pregnancy
45	31	23.7	PGD-SR	GnRH agonist	15	2025	9557	18	Artificial cycle	7.3	5	BC	Live birth
46	39	26.8	PGD-SR	GnRH agonist	15	5325	11848	20	Natural cycle	7.3	5	AA	Live birth
47	23	19.9	PGD-M	GnRH agonist	11	1950	6468.94	16	Stimulation cycle	13	6	BC	Live birth
48	28	19.8	PGD-SR	GnRH agonist	15	4350	32022	33	Natural cycle	10.2	5	BC	Live birth
49	21	23.1	PGD-SR	GnRH agonist	14	4025	6049.32	19	Natural cycle	12.2	5	BC	Live birth
50	26	26.6	PGD-SR	GnRH agonist	13	1400	9740.18	24	Stimulation cycle	6.5	6	BC	Live birth
51	30	24.8	PGD-SR	GnRH agonist	11	2450	7215	19	Artificial cycle	9	5	BB	Live birth
52	32	23.1	PGD-M	GnRH agonist	10	3000	13337	19	Artificial cycle	8.1	5	BA	Live birth
53	32	24.4	PGD-SR	GnRH agonist	11	3100	9885	14	Natural cycle	7.3	5	BB	No pregnancy
54	38	29	PGD-SR	PPOS	9	2775	1363.22	4	Artificial cycle	8.5	5	AB	No pregnancy
55	25	25	PGD-SR	GnRH agonist	12	1787	24709	29	Natural cycle	9.3	6	BB	No pregnancy
56	29	26.8	PGD-SR	GnRH agonist	15	2525	6356.68	21	Artificial cycle	8.3	5	AC	Miscarriage
57	25	17.7	PGD-SR	GnRH agonist	12	1062	4261.31	14	Natural cycle	8.7	5	AA	Live birth
58	24	22.8	PGD-SR	GnRH agonist	11	3300	17980	20	Stimulation cycle	9.48	5	AB	Live birth
59	29	22.5	PGD-SR	GnRH agonist	12	3187	11858	14	Natural cycle	10.3	6	BC	Live birth
60	32	25.8	PGD-SR	GnRH agonist	12	2550	21771	28	Artificial cycle	9.2	5	BA	Live birth
61	33	26.7	PGD-SR	GnRH agonist	12	3000	11068.7	12	Artificial cycle	10	6	BC	Live birth
62	28	22.6	PGD-SR	GnRH agonist	14	4875	16805	17	Artificial cycle	10	6	BC	No pregnancy
63	27	21.5	PGD-SR	GnRH agonist	15	3425	12151	13	Artificial cycle	7.8	5	BB	Live birth
64	28	25.1	PGD-SR	GnRH agonist	13	2175	9372.48	22	Artificial cycle	8	5	BC	Live birth
65	32	24.6	PGD-SR	GnRH agonist	11	3100	9885	14	Stimulation cycle	10	5	BB	Live birth
66	30	19.7	PGD-SR	GnRH agonist	13	3375	2897.55	6	Artificial cycle	9	5	BB	Live birth
67	30	23.5	PGD-SR	GnRH agonist	15	2825	16676.6	43	Natural cycle	8.4	5	BB	Live birth
68	26	23.5	PGD-SR	GnRH agonist	13	1725	21632	13	Stimulation cycle	9.3	5	AB	Live birth
69	34	26.6	PGD-M	GnRH agonist	13	4425	4188.56	12	Natural cycle	12.8	5	BC	No pregnancy
70	27	25.3	PGD-SR	GnRH agonist	11	1450	7105.12	13	Stimulation cycle	10	6	BC	No pregnancy
71	27	27.1	PGD-SR	GnRH agonist	12	2325	33626	38	Natural cycle	12	5	BB	No pregnancy
72	39	30.1	PGD-SR	GnRH agonist	17	5850	2638.69	8	Artificial cycle	11.5	6	BC	Live birth
73	26	24.9	PGD-SR	GnRH agonist	13	3600	7672.75	25	Natural cycle	11	6	BB	No pregnancy
74	25	19.4	PGD-SR	GnRH agonist	16	3300	4458.31	8	Artificial cycle	9.2	6	BC	No pregnancy
75	27	25.3	PGD-SR	GnRH agonist	13	2275	5135.69	14	Artificial cycle	8.2	5	AB	Live birth
76	32	19.9	PGD-SR	GnRH agonist	12	1025	36700	40	Artificial cycle	12	5	BC	Live birth
77	29	19.3	PGD-SR	GnRH agonist	12	2025	10645	22	Natural cycle	9.2	6	BC	Live birth
78	31	26.4	PGD-SR	GnRH agonist	11	2675	16437	35	Stimulation cycle	8	5	BB	Live birth
79	33	21.6	PGD-SR	GnRH agonist	13	4500	2901	4	Natural cycle	11	7	BC	Live birth
80	28	27.3	PGD-SR	GnRH agonist	13	2700	8282.83	19	Artificial cycle	9	6	BC	No pregnancy
81	31	26	PGD-SR	GnRH agonist	13	3900	11766	17	Natural cycle	7.7	6	BB	No pregnancy
82	29	32.3	PGD-SR	GnRH agonist	13	4575	11399	19	Artificial cycle	9.5	5	AB	Live birth
83	30	26	PGD-M	GnRH agonist	19	6375	14663	8	Artificial cycle	7	6	BC	Miscarriage
84	30	27.5	PGD-SR	GnRH agonist	13	2950	3891.55	11	Artificial cycle	10.3	6	BB	Miscarriage
85	30	27.6	PGD-SR	GnRH agonist	11	2475	18627	17	Artificial cycle	8	5	BB	Live birth
86	30	27.7	PGD-SR	GnRH antagonist	4	750	22061	32	Artificial cycle	11.5	6	AB	No pregnancy
87	33	20.1	PGD-SR	GnRH agonist	12	3375	8263	11	Natural cycle	10	6	BB-	No pregnancy
88	30	22.3	PGD-SR	GnRH agonist	13	3525	4565.94	12	Natural cycle	14	6	BC	Live birth
89	31	27.5	PGD-SR	GnRH agonist	13	3100	39058	16	Artificial cycle	12	6	AB	Live birth
90	25	22.6	PGD-SR	GnRH agonist	13	2775	8260.76	21	Artificial cycle	8.9	6	BB	No pregnancy
91	26	24.8	PGD-SR	GnRH agonist	13	3650	7137.33	23	Artificial cycle	8	5	BC	Miscarriage
92	30	25.1	PGD-SR	GnRH agonist	13	3600	5550.14	18	Natural cycle	10	6	BC	Live birth
93	26	24.9	PGD-SR	GnRH agonist	12	2700	7927.52	14	Artificial cycle	8.6	6	BC	No pregnancy
94	37	22.2	PGD-SR	GnRH agonist	15	5250	2103.27	7	Natural cycle	10	6	BC-	Live birth
95	28	27.1	PGD-SR	GnRH agonist	12	2325	33626	38	Artificial cycle	10	5	BB	Miscarriage
96	29	22.3	PGD-SR	GnRH antagonist	8	2075	14400	15	Natural cycle	7	6	BB	No pregnancy
97	32	21.2	PGD-SR	GnRH agonist	13	3487	6428.07	19	Artificial cycle	10.1	5	BC	Live birth
98	30	20.9	PGD-SR	GnRH agonist	11	1650	7667	36	Artificial cycle	6.9	6	BC	No pregnancy
99	28	28.1	PGD-SR	GnRH agonist	13	2700	8282.83	19	Natural cycle	8	7	BC	No pregnancy
100	38	20.6	PGD-SR	GnRH antagonist	10	3000	8018.8	12	Artificial cycle	11	6	BC	No pregnancy
101	29	21.4	PGD-SR	GnRH antagonist	11	1625	6649	19	Artificial cycle	7	5	AB	Live birth
102	29	21.6	PGD-SR	GnRH agonist	16	4550	12078	14	Artificial cycle	8.3	6	BB	Live birth
103	26	27.4	PGD-SR	GnRH agonist	14	4950	13453	15	Natural cycle	9.48	6	BC	Live birth
104	27	27.6	PGD-SR	GnRH agonist	12	2600	31257	38	Artificial cycle	10	5	BB	Live birth
105	31	23.3	PGD-SR	GnRH antagonist	11	2500	11627	19	Artificial cycle	11	6	BC	Live birth
106	31	25.3	PGD-SR	GnRH antagonist	12	3750	5731.61	10	Artificial cycle	9	6	BB	No pregnancy
107	25	25.8	PGD-SR	GnRH agonist	13	2400	27221	29	Artificial cycle	10.7	6	BC	Miscarriage
108	29	27.2	PGD-SR	GnRH agonist	14	3212	9651	30	Artificial cycle	11.4	5	AB	Live birth
109	31	20.4	PGD-SR	GnRH antagonist	11	2925	22948.5	13	Artificial cycle	5.9	5	BC	No pregnancy
110	25	22.5	PGD-SR	GnRH agonist	13	2775	8260.76	21	Artificial cycle	8	6	BC	Live birth
111	31	27.1	PGD-SR	GnRH agonist	13	4050	6640.05	13	Natural cycle	7.3	7	BC	Miscarriage
112	24	28.6	PGD-SR	GnRH agonist	11	3050	3708.17	12	Artificial cycle	12	5	BB	Live birth
113	30	25.8	PGD-SR	GnRH agonist	11	1762	8945	30	Artificial cycle	8	5	BC	Live birth
114	31	26.7	PGD-SR	GnRH agonist	14	4875	10716	15	Natural cycle	9.3	6	BC	Live birth
115	32	24.7	PGD-SR	GnRH antagonist	10	2500	22135	25	Stimulation cycle	8	5	BC	No pregnancy
116	31	21.5	PGD-SR	GnRH agonist	12	3025	13499.7	31	Natural cycle	8.3	5	AB	Live birth
117	36	21.3	PGD-SR	GnRH agonist	11	3750	10003	15	Artificial cycle	8.8	6	BB	Live birth
118	31	24.8	PGD-SR	GnRH agonist	13	3900	11766	17	Natural cycle	7.5	6	BB	Miscarriage
119	36	22.7	PGD-SR	GnRH agonist	12	4200	5999.18	13	Artificial cycle	9	6	BC	No pregnancy
120	36	22.5	PGD-SR	GnRH agonist	13	4500	4360.49	13	Artificial cycle	9	5	BB	Live birth
121	30	22.8	PGD-SR	GnRH antagonist	8	1700	13792	14	Artificial cycle	8.3	6	BB	Live birth
122	33	21.2	PGD-SR	GnRH agonist	13	2925	10815.5	18	Artificial cycle	8.6	6	BC	Live birth
123	31	19.8	PGD-SR	GnRH antagonist	10	2400	6111.17	17	Artificial cycle	8	6	BA	Live birth
124	27	22.6	PGD-SR	GnRH agonist	12	2700	18537	14	Natural cycle	10	6	BC	No pregnancy
125	31	25.5	PGD-SR	GnRH agonist	11	3825	2727	10	Stimulation cycle	7.3	5	BC	No pregnancy
126	25	25.7	PGD-SR	GnRH antagonist	8	1800	9521	21	Artificial cycle	10	5	BC	No pregnancy
127	38	26.2	PGT-M	GnRH agonist	12	3675	5059.67	11	Artificial cycle	12	6	BB	Miscarriage
128	32	24.6	PGD-SR	GnRH antagonist	10	2350	14207	25	Natural cycle	11	6	BC	Live birth
129	31	24.8	PGD-SR	GnRH antagonist	11	3300	4834.88	13	Natural cycle	8	5	BB	Live birth
130	30	21	PGD-SR	GnRH agonist	12	3112	4706.81	17	Natural cycle	13	6	BB	No pregnancy
131	31	21.3	PGD-SR	GnRH agonist	13	3075	29089	37	Artificial cycle	10.6	6	BB	No pregnancy
132	28	18.1	PGD-SR	GnRH antagonist	9	1850	7838.42	24	Artificial cycle	8.6	6	BA	Live birth
133	21	25.1	PGD-SR	GnRH antagonist	9	1725	10955	25	Natural cycle	8	5	BC	No pregnancy
134	25	24.9	PGD-SR	GnRH agonist	13	3262	31938	22	Artificial cycle	10	6	BC-	No pregnancy
135	24	20.2	PGD-SR	GnRH agonist	13	2937	14661	21	Artificial cycle	7.9	5	BB	No pregnancy
136	30	22	PGD-SR	GnRH agonist	12	2700	10741	17	Stimulation cycle	9	5	BC	No pregnancy
137	32	24.6	PGD-SR	GnRH agonist	11	2750	20618	21	Natural cycle	12.8	6	BC	Live birth
138	31	28.5	PGD-SR	GnRH antagonist	4	750	22061	32	Artificial cycle	9.7	6	BC	Miscarriage
139	42	20	PGD-SR	GnRH agonist	12	4200	9100	8	Artificial cycle	7.6	5	AC	Live birth
140	31	21.9	PGD-SR	GnRH agonist	10	1800	17252	16	Artificial cycle	6.7	5	AC	No pregnancy
141	31	21	PGD-SR	GnRH agonist	12	3112	4706.81	17	Natural cycle	12.8	6	BB	Live birth
142	25	25.5	PGD-SR	PPOS	10	3000	7790	16	Natural cycle	8.3	6	BC	Live birth
143	30	22.2	PGD-M	PPOS	12	3675	5315	14	Stimulation cycle	7.8	5	AA	Live birth
144	31	23.4	PGD-SR	GnRH antagonist	11	1650	31878	34	Artificial cycle	8.5	5	BB	Live birth
145	32	21.6	PGD-SR	PPOS	7	2100	2078.75	6	Natural cycle	7.8	6	BA	Live birth
146	38	23.9	PGD-SR	GnRH agonist	11	3825	13193	14	Artificial cycle	9.4	6	BB	No pregnancy
147	30	22.8	PGD-SR	GnRH agonist	12	2700	10741	17	Artificial cycle	9.5	5	BA	Live birth
148	28	26	PGT-SR	GnRH agonist	11	1450	7105.12	13	Stimulation cycle	8	6	BC	Live birth
149	25	24.3	PGD-SR	GnRH agonist	13	3650	12715	25	Stimulation cycle	10	6	BC-	No pregnancy
150	31	23.1	PGD-SR	GnRH agonist	10	1800	17252	16	Artificial cycle	7.4	6	BB	Live birth
151	24	19.5	PGD-SR	GnRH antagonist	11	1575	7127	21	Natural cycle	14	5	AA	No pregnancy
152	28	20.6	PGD-SR	GnRH antagonist	10	2000	6658.31	22	Artificial cycle	12	7	BC	No pregnancy
153	31	22.1	PGT-SR	GnRH antagonist	10	2000	21112	27	Artificial cycle	8	5	AB	Live birth
154	27	22.4	PGD-SR	GnRH agonist	12	3375	11122	11	Natural cycle	9.1	6	BC-	Live birth
155	34	22.5	PGD-SR	PPOS	12	3975	4025	11	Artificial cycle	8	6	BB	Miscarriage
156	28	26.7	PGD-SR	GnRH agonist	12	2325	33626	38	Natural cycle	10.5	5	AC	Live birth
157	31	27.5	PGD-SR	GnRH agonist	12	4200	4431	9	Natural cycle	8.5	6	BC	Miscarriage
158	25	20.1	PGD-SR	GnRH agonist	11	1875	33198	37	Natural cycle	10.5	6	BC	Live birth
159	33	25.5	PGD-SR	GnRH agonist	13	4350	19984	26	Natural cycle	7.8	5	BA	Live birth
160	24	19.7	PGD-SR	GnRH antagonist	11	1575	7127	21	Natural cycle	13	5	BA	Live birth
161	29	20.8	PGD-SR	GnRH antagonist	11	1837	5729.97	20	Artificial cycle	8.4	5	BB	Live birth
162	25	22.7	PGD-SR	GnRH antagonist	9	1687	10036	20	Stimulation cycle	10.8	6	BC	No pregnancy
163	32	22.5	PGD-SR	GnRH agonist	13	2375	48713	48	Natural cycle	8.9	5	BC	Live birth
164	28	20.7	PGD-SR	GnRH antagonist	10	2000	6658.31	22	Natural cycle	10	6	BB	No pregnancy
165	34	18.9	PGD-SR	GnRH agonist	14	3450	8857.77	23	Artificial cycle	8.2	6	BC-	No pregnancy
166	32	33.8	PGD-SR	GnRH agonist	12	3875	10659	14	Artificial cycle	8.3	6	BB	No pregnancy
167	31	23.9	PGD-M	GnRH agonist	11	3300	4441.96	13	Natural cycle	9.5	5	BC-	Live birth
168	23	26.1	PGD-SR	GnRH antagonist	9	2375	16879	22	Natural cycle	8.3	5	BA	Live birth
169	27	32.7	PGD-SR	GnRH agonist	14	3512	8661	15	Natural cycle	10	6	BC+	Live birth
170	23	32.5	PGD-SR	GnRH agonist	14	5250	9923	14	Natural cycle	8.6	5	BB	Live birth
171	37	21.3	PGD-SR	GnRH agonist	14	4125	15894	19	Natural cycle	11	6	BC-	No pregnancy
172	30	27.1	PGD-SR	GnRH antagonist	10	3025	8786	15	Artificial cycle	10.4	6	BC	Live birth
173	32	24	PGD-SR	PPOS	14	4875	2720.71	8	Natural cycle	8	6	BB	No pregnancy
174	34	26.6	PGD-SR	GnRH agonist	14	4950	1367.57	5	Artificial cycle	10	5	BC-	Live birth
175	24	23.4	PGD-SR	GnRH antagonist	11	2125	16351	20	Artificial cycle	8	5	BB	Live birth
176	28	20.2	PGD-SR	GnRH antagonist	10	2000	6658.31	22	Stimulation cycle	10.7	6	BC	Live birth
177	37	19.3	PGD-SR	GnRH agonist	17	6075	6428.88	16	Natural cycle	10.4	6	BC-	No pregnancy
178	25	33.7	PGD-SR	GnRH agonist	14	4950	7840	11	Natural cycle	9.3	6	BB-	No pregnancy
179	35	23.7	PGD-SR	GnRH agonist	15	3375	8489.65	22	Natural cycle	10	6	BC	No pregnancy
180	38	23.1	PGD-SR	GnRH agonist	11	3825	13193	14	Artificial cycle	10	7	AA	Live birth
181	30	18.2	PGD-SR	GnRH antagonist	9	1950	5368.39	16	Artificial cycle	10	6	BC	No pregnancy
182	27	24.5	PGD-SR	GnRH agonist	14	3975	15787	17	Stimulation cycle	7.4	6	BC	Miscarriage
183	30	23.5	PGD-M	PPOS	13	4500	6669	7	Artificial cycle	8	6	BB	Miscarriage
184	27	23.8	PGD-SR	GnRH agonist	13	3250	21794	23	Artificial cycle	10.5	6	BB	Live birth
185	38	29.5	PGD-SR	GnRH agonist	11	3750	3438	6	Stimulation cycle	7.9	6	BC	Live birth
186	28	22.7	PGD-SR	GnRH agonist	14	3075	9044.69	25	Natural cycle	10	6	BC	No pregnancy
187	29	20.6	PGD-M	GnRH agonist	12	1800	24568	34	Artificial cycle	8	6	AB	Live birth
188	30	22.5	PGD-SR	GnRH agonist	13	2600	11283	13	Natural cycle	9	6	BC	Live birth
189	27	26.1	PGD-SR	GnRH antagonist	12	3175	8996.46	33	Artificial cycle	9	6	BA	No pregnancy
190	36	24.9	PGD-SR	GnRH antagonist	10	2500	15134	27	Stimulation cycle	13.9	5	BC	No pregnancy
191	35	24.5	PGD-SR	GnRH antagonist	11	2475	7239.51	26	Artificial cycle	8	6	BC	No pregnancy
192	28	23.9	PGD-SR	GnRH agonist	14	4000	13915	15	Natural cycle	12	6	BB-	Live birth
193	37	19.9	PGD-SR	GnRH agonist	17	6075	6428.88	16	Artificial cycle	8.6	6	BC	No pregnancy
194	34	33.5	PGD-SR	GnRH agonist	12	3075	4722.89	13	Artificial cycle	9.4	6	BC	Miscarriage
195	32	27.7	PGD-SR	GnRH agonist	10	2925	27981	38	Artificial cycle	12.5	5	BA	Live birth
196	32	24.3	PGD-SR	GnRH antagonist	11	2725	17611	27	Artificial cycle	11	5	BB	Live birth
197	31	30.4	PGD-M	GnRH antagonist	10	2925	27153	33	Artificial cycle	9.5	5	BA	Live birth
198	25	25.1	PGD-SR	GnRH antagonist	10	1950	6795	15	Artificial cycle	8.2	5	BC	Live birth
199	31	26	PGD-SR	GnRH agonist	8	2100	7905	14	Natural cycle	11.3	5	BA	Live birth
200	32	21.2	PGD-SR	PPOS	9	2700	12088	15	Natural cycle	9.3	6	BB	Live birth
201	20	23.3	PGD-SR	GnRH agonist	12	1275	13841	18	Natural cycle	10	6	BB	Live birth
202	27	25.8	PGD-SR	GnRH agonist	11	2750	14910	25	Natural cycle	8	5	BC	No pregnancy
203	36	22.6	PGD-SR	GnRH agonist	11	3275	9554	17	Artificial cycle	7.5	5	AB	No pregnancy
204	32	28.4	PGD-SR	GnRH agonist	14	4350	10023	24	Artificial cycle	11	5	AC	No pregnancy
205	26	31.1	PGD-SR	GnRH antagonist	13	3600	13248	15	Stimulation cycle	11.6	5	BB	No pregnancy
206	31	23.6	PGD-SR	GnRH antagonist	8	1400	26867	11	Artificial cycle	8.9	5	BB	No pregnancy
207	29	20.4	PGD-SR	GnRH antagonist	8	1600	20251	33	Stimulation cycle	10.8	6	BA	No pregnancy
208	32	22.6	PGD-SR	GnRH antagonist	8	1600	7677	27	Artificial cycle	11	6	BB	Miscarriage
209	27	20.7	PGD-SR	GnRH antagonist	8	1200	6976	13	Stimulation cycle	11.2	5	BB	Live birth
210	33	22.8	PGD-SR	GnRH antagonist	9	1350	19574	22	Artificial cycle	9	7	BC-	No pregnancy
211	29	23.7	PGD-SR	GnRH antagonist	9	2625	7384	10	Natural cycle	12	6	BC	Live birth
212	31	24.1	PGD-M	GnRH agonist	15	4200	18744	26	Artificial cycle	8.3	5	BC	Live birth
213	35	23.5	PGD-M	GnRH agonist	13	3925	5411.44	16	Stimulation cycle	8	5	AB	Live birth
214	27	26.6	PGD-SR	GnRH antagonist	12	3175	8996.46	33	Artificial cycle	9.2	6	BC	Live birth
215	28	19.8	PGD-SR	PPOS	10	1750	8122.34	13	Natural cycle	6.7	6	BB	Live birth
216	33	21.4	PGD-SR	GnRH agonist	11	2500	4109.26	15	Natural cycle	10.9	5	BC	Live birth
217	34	23.7	PGD-SR	GnRH agonist	14	4950	6674	13	Natural cycle	10	5	BC	Live birth
218	26	22.3	PGD-SR	GnRH antagonist	10	3000	11891	15	Artificial cycle	9.5	6	BB-	Live birth
219	27	30.3	PGD-SR	GnRH agonist	13	2925	9530.52	28	Stimulation cycle	9.7	6	BC	Live birth
220	22	27	PGD-SR	GnRH agonist	11	2200	10955	21	Stimulation cycle	10.3	5	BB	Live birth
221	29	21.8	PGD-SR	GnRH antagonist	8	1600	20251	33	Artificial cycle	11	5	BC	No pregnancy
222	26	28	PGD-SR	GnRH agonist	11	2325	13221	19	Artificial cycle	8	5	BA	No pregnancy
223	22	22.9	PGD-SR	GnRH agonist	15	2450	7206	8	Artificial cycle	9.9	5	BB	Live birth
224	24	30.7	PGD-SR	GnRH antagonist	12	3150	24016	16	Stimulation cycle	9.1	6	AA	Live birth
225	29	26.4	PGD-SR	GnRH agonist	15	3375	21709	25	Natural cycle	8.5	6	BC-	Live birth
226	32	21.8	PGD-SR	GnRH antagonist	8	2400	17535	18	Artificial cycle	8	5	BA	Live birth
227	31	22.2	PGD-SR	GnRH agonist	12	2400	23036	26	Natural cycle	9	5	BB	No pregnancy
228	30	26.4	PGD-SR	GnRH agonist	14	4950	2797.55	9	Natural cycle	8	5	AB	No pregnancy
229	33	30.9	PGD-SR	GnRH agonist	10	3375	7878	14	Natural cycle	9.2	5	BA	No pregnancy
230	28	25	PGD-SR	GnRH agonist	11	800	12081.6	17	Natural cycle	9	5	BC	No pregnancy
231	27	24.5	PGD-SR	GnRH agonist	10	1875	8835	14	Artificial cycle	10	6	BB	Live birth
232	32	26.9	PGD-SR	PPOS	9	2700	2041.69	5	Artificial cycle	8.6	6	BA	Live birth
233	31	19.8	PGD-SR	GnRH antagonist	9	1525	7957	9	Artificial cycle	8	6	AA	Live birth
234	25	23	PGD-SR	GnRH antagonist	11	2525	20709	26	Artificial cycle	8.2	5	BC	Miscarriage
235	31	19.1	PGD-SR	GnRH agonist	10	1750	4521.25	10	Natural cycle	10.6	5	AA	Live birth
236	30	23	PGD-SR	GnRH agonist	11	2550	8944	10	Artificial cycle	10	5	AB	No pregnancy
237	26	31.6	PGD-SR	GnRH antagonist	13	3600	13248	15	Stimulation cycle	8.6	6	BA	No pregnancy
238	23	25	PGD-SR	GnRH antagonist	7	1050	19875	20	Stimulation cycle	10.5	6	BC-	Live birth
239	28	21.9	PGD-SR	GnRH agonist	12	2500	3401.91	12	Natural cycle	8	5	BB	Live birth
240	31	21.6	PGD-SR	GnRH antagonist	11	2250	10579	14	Natural cycle	13	6	BB-	No pregnancy
241	30	23.1	PGD-SR	GnRH antagonist	9	1450	13222.3	30	Natural cycle	10	5	AB	Live birth
242	31	22.1	PGD-M	GnRH antagonist	10	4725	5946	9	Natural cycle	10.9	5	AC	Live birth
243	30	28.2	PGD-SR	GnRH agonist	14	4950	2797.55	9	Artificial cycle	9.2	5	AB	No pregnancy
244	26	21.7	PGD-SR	GnRH agonist	13	2275	5839.51	21	Stimulation cycle	10.6	6	BC-	Live birth
245	24	21.9	PGD-SR	GnRH agonist	9	2025	8552.32	22	Natural cycle	11	5	AB	Live birth
246	24	21.7	PGD-SR	GnRH antagonist	8	1725	10463	16	Natural cycle	14	5	BB	Live birth
247	28	29.1	PGD-SR	GnRH agonist	12	3600	21987	27	Natural cycle	9	6	AA	Live birth
248	30	18.3	PGD-SR	GnRH antagonist	12	2850	14967	22	Natural cycle	6.9	6	BC	Live birth
249	35	20.3	PGD-SR	GnRH antagonist	9	1875	16161	17	Natural cycle	8	6	AB	No pregnancy
250	28	25.7	PGD-SR	GnRH antagonist	9	1800	11256	18	Natural cycle	8.8	5	BB	Live birth
251	33	32.3	PGD-SR	GnRH agonist	10	3375	7878	14	Artificial cycle	10	6	BA	Miscarriage
252	33	23.2	PGD-SR	GnRH agonist	11	2200	24150	25	Artificial cycle	9.5	5	BC	No pregnancy
253	27	31.6	PGD-SR	GnRH agonist	13	3925	21523	22	Artificial cycle	9	5	AB	No pregnancy
254	30	23	PGD-SR	GnRH agonist	11	2550	8944	10	Stimulation cycle	10	5	BC+	Live birth
255	26	28.8	PGD-SR	GnRH agonist	11	2325	13221	19	Artificial cycle	9.8	5	BB	Live birth
256	29	27.2	PGD-SR	GnRH antagonist	9	1350	7318.8	22	Artificial cycle	9	6	BA	Live birth
257	30	27.5	PGD-SR	GnRH antagonist	10	2250	5135.97	17	Artificial cycle	7.4	6	BA	No pregnancy
258	33	19.6	PGD-SR	GnRH agonist	14	4075	8980	14	Natural cycle	9.1	6	BC	Live birth
259	26	19.9	PGD-SR	GnRH agonist	14	2737.5	9674	17	Natural cycle	10.5	5	AA	Live birth
260	27	22.8	PGD-SR	GnRH agonist	14	3975	15787	17	Stimulation cycle	8	6	AC	Live birth
261	37	24.5	PGD-SR	PPOS	10	3000	6489	5	Artificial cycle	7.1	5	BB-	Live birth
262	29	22.7	PGD-SR	GnRH antagonist	9	1575	15976	19	Stimulation cycle	9.5	5	BB-	Live birth
263	25	19.2	PGD-SR	GnRH antagonist	14	3225	13752	15	Natural cycle	8.1	5	AB	Live birth
264	27	25.8	PGD-SR	GnRH antagonist	7	1950	9263	13	Artificial cycle	11	5	BB	No pregnancy
265	29	23.7	PGD-SR	GnRH agonist	11	2625	4999	11	Artificial cycle	12	5	BA	Live birth
266	31	23.9	PGD-SR	GnRH agonist	12	2400	23036	26	Artificial cycle	8	5	AC	Live birth
267	35	21.1	PGD-SR	GnRH antagonist	9	1875	16161	17	Artificial cycle	8.3	6	BC	Miscarriage
268	24	27.5	PGD-SR	PPOS	9	2250	21077	17	Natural cycle	9.1	5	BA	Live birth
269	32	24.2	PGD-SR	GnRH antagonist	10	3150	8494	10	Artificial cycle	10	5	BB-	No pregnancy
270	26	23.2	PGD-M	GnRH antagonist	9	2025	16431	42	Artificial cycle	8.5	6	AC	Live birth
271	36	24.8	PGD-SR	GnRH antagonist	11	2475	11201	13	Artificial cycle	8	5	BB	No pregnancy
272	25	24.5	PGD-SR	GnRH antagonist	12	3375	16581	20	Natural cycle	10.5	5	BA	Miscarriage
273	28	21.8	PGD-SR	GnRH antagonist	11	3825	7385	12	Artificial cycle	8	5	BA	No pregnancy
274	32	21	PGD-SR	GnRH agonist	11	3025	5226.98	14	Artificial cycle	9.3	6	BB	Live birth
275	33	22.9	PGD-SR	GnRH antagonist	9	1575	13266	18	Artificial cycle	9.2	6	BC	Miscarriage
276	26	20.2	PGD-SR	GnRH antagonist	9	2475	2844.14	9	Artificial cycle	9.6	5	BB-	No pregnancy
277	27	19.1	PGD-SR	GnRH agonist	12	1062	4261.31	14	Natural cycle	9	5	BB	Live birth
278	28	23.4	PGD-SR	GnRH agonist	10	2250	9224	13	Artificial cycle	8	5	BA	Live birth
279	32	22.6	PGD-SR	GnRH antagonist	8	1600	7677	27	Artificial cycle	8.8	6	BC	Live birth
280	29	18.5	PGD-M	GnRH antagonist	10	2400	7988.83	22	Artificial cycle	8.5	5	AA	Live birth
281	28	24.5	PGD-SR	GnRH antagonist	9	2525	4303.81	14	Artificial cycle	8.3	5	BC	No pregnancy
282	29	24.3	PGD-M	GnRH antagonist	9	1975	20356	22	Natural cycle	10.6	5	AA	Live birth
283	38	20.4	PGD-SR	GnRH antagonist	10	3450	4784.2	12	Natural cycle	9	6	BC	No pregnancy
284	30	21.6	PGD-SR	GnRH agonist	11	2725	14907	17	Artificial cycle	7.3	5	AA	Live birth
285	35	20.5	PGD-SR	GnRH agonist	13	2900	15277	16	Artificial cycle	9.4	6	AB	Live birth
286	34	24.1	PGT-M	PPOS	11	3825	3055.31	4	Natural cycle	8.4	5	AA	Live birth
287	28	22.5	PGD-SR	GnRH antagonist	11	3825	7385	12	Natural cycle	6.7	5	BB-	Live birth
288	34	24.5	PGD-SR	GnRH antagonist	10	2500	3712.53	10	Artificial cycle	8.8	6	BC	No pregnancy
289	29	18.8	PGD-SR	GnRH antagonist	10	2625	13479	17	Natural cycle	8.9	6	BC-	No pregnancy
290	31	23.9	PGD-SR	PPOS	9	3075	6885	7	Artificial cycle	10	5	AA	Live birth
291	27	21.5	PGD-SR	GnRH antagonist	10	2250	29124	28	Natural cycle	9.5	6	BC	Live birth
292	31	27.8	PGD-SR	GnRH antagonist	10	2525	5006.81	17	Stimulation cycle	8.8	5	BB	No pregnancy
293	30	23.9	PGD-SR	PPOS	9	1800	37003	26	Artificial cycle	7.6	5	AA	Live birth
294	33	24	PGD-SR	GnRH agonist	11	2200	24150	25	Artificial cycle	11.1	5	BC	Miscarriage
295	29	27.8	PGD-SR	GnRH antagonist	9	2250	3567.03	13	Artificial cycle	8.2	6	BC-	No pregnancy
296	31	27.8	PGD-SR	GnRH antagonist	10	2250	5135.97	17	Artificial cycle	8	6	BC	No pregnancy
297	39	20.8	PGD-SR	GnRH antagonist	9	3075	7353	5	Natural cycle	8	6	BC	No pregnancy
298	38	22.5	PGD-SR	GnRH antagonist	12	4500	2687.19	5	Natural cycle	10.8	6	BC	Live birth
299	31	31.2	PGD-SR	GnRH antagonist	8	2000	4642.78	14	Artificial cycle	7.7	5	AC	Live birth
300	30	25.5	PGD-SR	GnRH antagonist	10	2012.5	24643	26	Stimulation cycle	12	5	BB	Miscarriage
301	37	24.4	PGD-SR	GnRH antagonist	12	2700	18421	19	Artificial cycle	8.8	5	BC	Live birth
302	30	22.4	PGD-SR	GnRH antagonist	8	1600	20251	33	Artificial cycle	8	5	BC	Miscarriage
303	34	22.6	PGD-M	GnRH agonist	13	2925	18971	23	Natural cycle	11	5	BB	Live birth
304	34	24.2	PGD-SR	GnRH antagonist	10	2500	3712.53	10	Stimulation cycle	11.7	6	BC-	No pregnancy
305	31	27.9	PGD-SR	GnRH antagonist	10	2525	5006.81	17	Artificial cycle	8.3	6	BA	Live birth
306	30	22	PGD-M	GnRH agonist	11	3400	15100	18	Stimulation cycle	12.3	5	BB	Live birth
307	36	24.5	PGD-SR	GnRH antagonist	11	3300	3851.23	11	Natural cycle	9.7	5	BB-	Live birth
308	31	21.8	PGD-SR	PPOS	7	2100	3164	4	Artificial cycle	8.2	6	BC	No pregnancy
309	30	29.2	PGD-SR	GnRH agonist	13	2700	8282.83	19	Artificial cycle	8.7	7	BC	No pregnancy
310	22	30.8	PGD-SR	GnRH antagonist	10	2425	9257	24	Natural cycle	10	5	BC	Live birth
311	30	19.5	PGD-SR	GnRH antagonist	11	2200	8202.18	14	Natural cycle	8.5	6	BB-	Live birth
312	31	25.1	PGD-M	GnRH agonist	13	3050	5937.6	11	Natural cycle	10	6	AA	Live birth
313	27	23.7	PGD-SR	GnRH antagonist	9	1650	3124.52	9	Natural cycle	8	5	BC-	Live birth
314	29	26.1	PGD-SR	GnRH antagonist	10	3450	5744	9	Natural cycle	9	5	BC	Live birth
315	29	18.8	PGD-SR	GnRH antagonist	10	2625	13479	17	Natural cycle	10.7	5	AC	No pregnancy
316	32	23.1	PGD-M	GnRH antagonist	10	3450	9149	13	Artificial cycle	8.6	6	BC-	No pregnancy
317	31	27.3	PGD-SR	GnRH agonist	13	3412.5	15956	19	Natural cycle	7.5	5	BB	Live birth
318	29	25.1	PGD-SR	GnRH agonist	15	3425	12151	13	Artificial cycle	8.5	6	BB	Live birth
319	29	21.8	PGT-M	GnRH antagonist	9	2025	12978	17	Artificial cycle	11.4	6	BC	No pregnancy
320	24	24.9	PGD-SR	GnRH antagonist	10	2250	2949.05	10	Stimulation cycle	12.5	6	BB	No pregnancy
321	31	22.1	PGD-SR	GnRH antagonist	9	1350	49486	28	Artificial cycle	9	6	BB	Live birth
322	27	23.8	PGD-SR	GnRH antagonist	9	2250	3519.07	11	Artificial cycle	12	5	BB-	Live birth
323	27	28.8	PGD-SR	GnRH antagonist	10	3450	10496	15	Natural cycle	9.6	5	BC	Live birth
324	31	24	PGD-SR	PPOS	13	3900	15988	13	Natural cycle	10	6	AC	Live birth
325	26	23.1	PGD-SR	GnRH antagonist	11	2525	20709	26	Artificial cycle	8.9	6	BC	No pregnancy
326	32	25.8	PGD-SR	GnRH antagonist	10	2125	11266.8	35	Artificial cycle	8	6	BC	Live birth
327	28	25.5	PGD-M	GnRH antagonist	10	3000	10362	18	Natural cycle	13	5	BB-	Live birth
328	34	24.7	PGD-SR	GnRH antagonist	10	2500	3712.53	10	Natural cycle	12	6	BC-	Live birth
329	32	23.1	PGD-M	GnRH antagonist	10	3450	9149	13	Stimulation cycle	10	7	BC	Live birth
330	26	21.9	PGD-SR	GnRH antagonist	10	2500	13333	23	Natural cycle	9.5	6	BC-	No pregnancy
331	33	28.8	PGD-SR	GnRH agonist	12	2700	6357.22	16	Natural cycle	7.5	5	BB	Live birth
332	42	30	PGD-SR	GnRH agonist	15	5325	11848	20	Natural cycle	10	5	AA	Live birth
333	28	23.8	PGD-SR	GnRH antagonist	10	2100	6270.84	19	Natural cycle	12.5	5	BC	Live birth
334	31	22.2	PGD-SR	GnRH agonist	14	3500	8118	14	Natural cycle	9.2	7	BC	No pregnancy
335	26	23.1	PGD-SR	GnRH antagonist	11	2525	20709	26	Natural cycle	9	5	BB-	No pregnancy
336	24	19.6	PGD-SR	GnRH agonist	12	3000	8672.75	23	Stimulation cycle	11.4	7	AC	Live birth
337	24	21.3	PGD-SR	GnRH antagonist	10	1750	5694.55	18	Stimulation cycle	9.1	6	BB-	No pregnancy
338	35	24.9	PGD-SR	PPOS	10	3000	1660.22	4	Natural cycle	7	5	BA	Live birth
339	35	22.2	PGD-M	GnRH antagonist	8	2775	4009.81	8	Natural cycle	11	6	BC	Live birth
340	34	24.3	PGD-SR	GnRH agonist	12	3775	11129	12	Natural cycle	9.4	5	BC	Live birth
341	27	22.8	PGD-SR	GnRH antagonist	9	2775	4051.77	12	Natural cycle	9.3	5	BC	Miscarriage
342	27	23.3	PGD-SR	GnRH agonist	11	3300	17980	20	Natural cycle	20.8	5	BB	Live birth
343	29	25.2	PGD-SR	GnRH antagonist	10	3000	1939.24	5	Artificial cycle	9.2	6	BC-	Live birth
344	26	20	PGD-SR	GnRH agonist	12	2700	12376	17	Natural cycle	10	6	BB	Live birth
345	30	29.6	PGD-SR	PPOS	9	2700	8213.08	20	Natural cycle	10	6	BC	No pregnancy
346	30	19.1	PGD-SR	GnRH antagonist	8	2350	11882.8	20	Artificial cycle	7	5	BB-	Live birth
347	31	23.6	PGD-SR	GnRH antagonist	9	2700	14905	11	Natural cycle	11.5	5	BB	Live birth
348	38	23.5	PGD-SR	GnRH agonist	13	2925	6091.55	16	Natural cycle	9.4	7	BC-	No pregnancy
349	33	24.5	PGD-SR	PPOS	9	2550	14824	15	Stimulation cycle	8.7	5	BC	No pregnancy
350	27	22.4	PGD-SR	GnRH antagonist	10	2250	6211.72	17	Natural cycle	9.5	6	BB	No pregnancy
351	26	19	PGD-SR	GnRH antagonist	10	3000	2844.14	21	Artificial cycle	12.1	6	BC-	No pregnancy
352	24	29.3	PGD-SR	GnRH antagonist	10	3000	15975	22	Stimulation cycle	10.5	5	BB	Live birth
353	33	28	PGD-SR	GnRH agonist	13	2950	3891.55	11	Artificial cycle	9.8	6	BB	Live birth
354	33	28	PGD-SR	GnRH agonist	13	2950	3891.55	11	Artificial cycle	9.8	6	BB	Live birth
355	33	28	PGD-SR	GnRH agonist	13	2950	3891.55	11	Artificial cycle	9.8	6	BB	Live birth
356	33	28	PGD-SR	GnRH agonist	13	2950	3891.55	11	Artificial cycle	9.8	6	BB	Live birth
357	32	22.6	PGD-SR	PPOS	9	1462.5	12897	15	Artificial cycle	9.1	6	BB	Live birth
358	29	19.3	PGD-SR	PPOS	12	4200	4742	5	Artificial cycle	9	6	BB	Live birth
359	24	28.4	PGD-SR	GnRH antagonist	10	3000	11974	15	Stimulation cycle	10.8	5	AA	Live birth
360	36	19.6	PGD-SR	GnRH antagonist	9	1875	16161	17	Stimulation cycle	7.8	7	BC-	No pregnancy
361	27	22.1	PGD-SR	GnRH antagonist	10	2250	6211.72	17	Artificial cycle	10	6	BC	Live birth
362	34	24.4	PGD-SR	PPOS	9	2625	17208	16	Natural cycle	12	5	BB	Live birth
363	25	25.2	PGD-SR	GnRH antagonist	9	3075	4272.75	15	Natural cycle	7.3	6	BB-	Miscarriage
364	32	24.4	PGD-SR	GnRH antagonist	9	2250	11091	10	Natural cycle	10	6	AB	Live birth
365	25	23.6	PGD-SR	GnRH antagonist	10	1950	3355.86	12	Natural cycle	10.6	7	BC	Miscarriage
366	23	26.1	PGD-SR	GnRH antagonist	8	1800	31437	32	Artificial cycle	8.6	5	AB	Live birth
367	34	25.8	PGD-SR	GnRH antagonist	9	3075	5064.03	14	Stimulation cycle	9	5	BC	Live birth
368	24	25.5	PGD-SR	GnRH antagonist	7	1750	11201	15	Artificial cycle	9.6	6	BC-	No pregnancy
369	33	31.9	PGD-SR	GnRH antagonist	9	2700	11010	11	Artificial cycle	9.1	5	BA	Live birth
370	31	23.9	PGD-SR	GnRH antagonist	9	2250	9697	13	Natural cycle	8.3	6	BC+	Live birth
371	27	26.1	PGD-M	PPOS	9	3075	6018	9	Natural cycle	9	6	AA	Live birth
372	29	26.6	PGD-SR	GnRH antagonist	9	2700	13364	19	Stimulation cycle	10	6	BC	No pregnancy
373	33	21.8	PGD-SR	GnRH antagonist	8	2400	21263	21	Artificial cycle	8.2	5	BB	Live birth
374	32	21.9	PGD-SR	GnRH agonist	14	4000	4050.41	10	Natural cycle	13	6	AC	Live birth
375	33	20.6	PGD-SR	GnRH antagonist	8	2550	2600.82	6	Natural cycle	10.5	6	BC	No pregnancy
376	37	24.9	PGD-SR	PPOS	10	3000	25192	13	Natural cycle	10	5	BC	No pregnancy
377	31	22.9	PGD-SR	GnRH antagonist	9	1875	15720	25	Artificial cycle	8.5	6	BB	Miscarriage
378	29	23.4	PGD-SR	PPOS	8	1550	7014.17	23	Artificial cycle	10	5	AB	Live birth
379	28	22.9	PGD-SR	GnRH antagonist	10	2625	33889	42	Artificial cycle	7.5	6	AA	Live birth
380	40	24.8	PGD-SR	GnRH agonist	13	3425	6761	11	Natural cycle	11	5	BB	Live birth
381	33	24.8	PGD-SR	PPOS	9	2550	14824	15	Stimulation cycle	8	5	BC+	Live birth
382	29	26.6	PGD-SR	GnRH antagonist	9	2025	7656	16	Stimulation cycle	10	6	BA	No pregnancy
383	26	24	PGD-M	PPOS	10	2100	5438.96	18	Artificial cycle	10.6	5	BC	Miscarriage
384	27	31.2	PGD-SR	GnRH antagonist	8	1700	7241.96	24	Artificial cycle	8.9	6	BA	Live birth
385	31	20.6	PGD-SR	GnRH agonist	11	3300	11010	16	Natural cycle	8.4	6	BC	Live birth
386	22	28.4	PGD-SR	GnRH antagonist	9	2325	6007	9	Natural cycle	9.2	6	BC	Live birth
387	32	21.6	PGD-SR	GnRH antagonist	9	1350	4688.01	13	Stimulation cycle	7	5	BB	Live birth
388	28	28.5	PGD-SR	GnRH antagonist	8	2700	2747	8	Artificial cycle	9.5	6	BC	No pregnancy
389	28	18.7	PGD-SR	GnRH agonist	12	2200	14251	16	Natural cycle	12	6	BC	No pregnancy
390	29	21.8	PGD-SR	GnRH agonist	11	3300	10256	13	Natural cycle	10	5	AC	No pregnancy
391	31	27.4	PGD-SR	GnRH antagonist	8	2475	4119	8	Stimulation cycle	9.7	5	BB-	Live birth
392	30	22.5	PGD-SR	PPOS	9	2025	11079	14	Artificial cycle	11	5	AB	No pregnancy
393	31	23.1	PGD-M	PPOS	12	3600	3738.15	11	Artificial cycle	8.5	5	AC	No pregnancy
394	42	22.3	PGD-SR	GnRH antagonist	9	2850	5150	8	Natural cycle	12	6	BC	No pregnancy
395	33	24.8	PGD-SR	PPOS	11	3300	6901.91	13	Artificial cycle	10.6	5	BC	Live birth
396	33	30.3	PGD-SR	GnRH agonist	12	4200	6067	9	Artificial cycle	8.1	6	AC-	Live birth
397	29	20.8	PGD-SR	GnRH antagonist	12	1800	30002	21	Stimulation cycle	8.9	5	AB	Live birth
398	36	25.6	PGD-M	PPOS	8	2400	5217	6	Artificial cycle	6.6	6	BC	No pregnancy
399	27	24.1	PGD-SR	GnRH antagonist	8	1500	7491	9	Natural cycle	11.5	6	BA	No pregnancy
400	28	23.9	PGD-SR	GnRH antagonist	10	2250	5941.42	7	Stimulation cycle	10	5	AC	Live birth
401	31	22.7	PGD-M	GnRH antagonist	10	2587.5	5703.81	11	Natural cycle	10.6	6	BC	No pregnancy
