# Supplementary material for: Controlled ovarian hyperstimulation parameters are not associated with de novo chromosomal abnormality rates and clinical pregnancy outcomes in preimplantation genetic testing
Source: Front Endocrinol (Lausanne). 2023 Jan 12;13:1080843. doi: 10.3389/fendo.2022.1080843 (PMC9877337; doi:10.3389/fendo.2022.1080843)
Supplement: Supplementary file 2 [file Table_2.xlsx]

## Sheet: Relevant Table
	Clinical Pregnancy Rate			Live Birth Rate			Miscarriage Rate
Stimulation protocol		bP	OR(95%IC)		bP	OR(95%IC)		bP	OR(95%IC)
GnRH agonist regimen	68.18%(150/220)	Ref		60.00%(132/220)	Ref		12.00%(18/150)	Ref
GnRH antagonist regimen	60.54%(89/147)	0.149	1.396(0.888-2.194)	52.38%(77/147)	0.144	1.384(0.892-2.176)	13.48%(12/89)	0.62	0.807(0.346-1.881)
PPOS regimen	73.53%(25/34)	0.775	0.884(0.379-2.061)	64.71%(22/34)	0.952	0.976(0.438-2.173)	12.00%(3/25)	0.547	0.648(0.158-2.661)
Gn dose (IU)
＜2,000 IU	69.66%(62/89)	Ref		58.43%(52/89)	Ref		16.13%(10/62)	Ref
2,000-3,000 IU	63.79%(111/174)	0.384	1.296(0.723-2.322)	58.05%(101/174)	0.874	0.955(0.543-1.681)	9.01%(10/111)	0.184	2.023(0.715-5.724)
＞3,000 IU	65.94%(91/138)	0.634	1.169(0.614-2.226)	56.52%(78/138)	0.969	1.013(0.544-1.886)	14.29%(13/91)	0.747	1.193(0.408-3.494)
Duration of stimulation (d)
＜10 d	63.53%(54/85)	Ref		54.12%(46/85)	Ref		14.82%(8/54)	Ref
10-12 d	67.86%(133/196)	0.544	0.843(0.485-1.465)	59.69%(117/196)	0.475	0.821(0.477-1.411)	12.03%(16/133)	0.419	1.507(0.558-4.075)
＞12 d	64.17%(77/120)	0.647	0.868(0.475-1.589)	56.67%(68/120)	0.32	0.738(0.407-1.341)	11.69%(9/77)	0.172	2.193(0.711-6.764)
No. of retrieved oocytes
＜10	68.09%(32/47)	Ref		61.7%(29/47)	Ref		9.38%(3/32)	Ref
10-15	65.04%(93/143)	0.531	1.267(0.605-2.651)	57.34%(82/143)	0.486	1.293(0.628-2.666)	11.83%(11/93)	0.69	0.743(0.172-3.199)
＞15	65.88%(139/211)	0.571	1.233(0.598-2.540)	56.87%(120/211)	0.317	1.435(0.707-2.911)	13.67%(19/139)	0.319	0.481(0.114-2.027)
Peak E2 levels(pmol/L)
＜1,0000 pmol/L	63.01%(138/219)	Ref		55.25%(121/219)	Ref		12.32%(17/138)	Ref
1,0000-1,5000 pmol/L	64.77%(57/88)	0.927	1.026(0.599-1.755)	60.23%(53/88)	0.744	0.925(0.543-1.575)	7.02%(4/57)	0.395	1.691(0.504-5.680)
＞1,5000 pmol/L	73.4%(69/94)	0.233	0.708(0.406-1.234)	60.64%(57/94)	0.968	0.989(0.586-1.671)	17.39%(12/69)	0.088	0.452(0.182-1.126)
